# Supplementary material for: Serological and Molecular Investigation of Infectious Laryngotracheitis Virus in Chickens from Robe Town, Southeastern Ethiopia
Source: Animals (Basel). 2024 Nov 11;14(22):3227. doi: 10.3390/ani14223227 (PMC11591540; doi:10.3390/ani14223227)
Supplement: Supplementary file 1 [file animals-14-03227-s001.zip]

Archive with 1 entries (1 files):
- animals-3227955-supplementary.pdf
